# Supplementary material for: Atopic dermatitis and risk of autoimmune diseases: a systematic review and meta-analysis
Source: Front Immunol. 2025 Jun 12;16:1539997. doi: 10.3389/fimmu.2025.1539997 (PMC12198157; doi:10.3389/fimmu.2025.1539997)
Supplement: Supplementary file 3 [file SupplementaryFile3.xlsx]

## Sheet: Supplementary Table 4
Author	Year	Country	Study type	Sample size		Age	Follow-up duration	Diagnosis of AD	Data source	Adjustment
				AD	control
Jungho Ahn	2024	Korea	A national administrative cohort study	39832	159328	≤18 years	15 years	Five or more principal diagnoses of ICD-10 code L20.9 and two or more prescriptions of AD treatment, including topical steroids.	The National Health Insurance Service (NHIS)	Gender, season at birth, residence area at birth, economic status, age group at index date, and perinatal diseases
Ju Hee Kim	2023	Korea	A national administrative cohort study	67632	270528	≤18 years	15 years	The use of five or more principal diagno_x0002_ses of the ICD-10 code for atopic dermatitis (L20.9), combined with two or more prescriptions of topical corticosteroids at intervals.	The National Health Insurance Service (NHIS)	Sex and age
Brandon Smith	2023	the United States	Retrospective cohort study	1060	9000	20-59 years	5 years	Using International Classification of Diseases, 10th Revision Clinical Modification code L20 and the Systematized Nomenclature of Medicine code 43116000.	National Health and Nutrition Examination Survey	Age, educational attainment, income, insurance type, number of primary care physician visits within the past 12 months,race, sex, and smoking
Tejas P	2023	the United States	A nested case-control study	13756	55024	47.2±18.2years	/	Using International Classification of Diseases, 10th Revision Clinical Modification code L20 and the Systematized Nomenclature of Medicine code 43116000.	Us Research Program	Age, income, education, sex, race, tobacco use, diabetes, and body mass index
Paula L Keskitalo	2023	Finland	Retrospective cohort study	70584	270783	≤18 years	30 years	AD diagnosis registered by dermatologist at least twice.	The Finnish Care Register for Health Care	Birth year and sex
Meng-Chieh Li	2023	China	Retrospective cohort study	396461	1585844	3.8±4.7 years	5 years	ICD-9-CM code 691 or ICD-10-CM codes L20.8 and L20.9.	The National Health Insurance (NHI) program of Taiwan	Sex, age, urbanity, and comorbidities
Simon de Lusignan	2022	the United Kingdom	Retrospective cohort analysis	173709	694836	27.6±28.6 years	10 years	Using a validated algorithm, developed in the same UK primary care setting, based on 2 AD records (either diagnoses ortreatments) appearing within any 1-year period (positive predic_x0002_tive value 86%).	The UK-based Oxford–Royal College of General Practitioners Research and Surveillance Centre	Age, sex, deprivation quintile, ethnicity, body mass index category, smoking status,alcohol use category, number of visits in the 2 years before diagnosis
Saman Mohammadi	2022	Iran	A cross-sectional study	62	62	12-18 years	/	Hannifin and Rajka criteria, and the severity of the disease was assessed based on the SCORatopic dermatitis index.	Afzalipour Hospital in Kerman, Iran	Sex and age
Youkyung S	2022	the United States	Retrospective cohort analysis	39779	353743	18-64 years	1 years	Patients were required to have 2 or more medical/pharmacy claims of the International Classification of Diseases, 10th Revision,Clinical Modification code L20.	health care claims data	Age, sex, and number of outpatient encounters
Ying-Xiu Dai	2021	China	A Nationwide Population-Based Cohort Study	8206	32824	42.4 (29.2–56.1)years	10 years	AD diagnosis by dermatologists at least three times.	Taiwan NHIRD	Age, sex, monthly premium, residence, and comorbidities
Amy H	2021	the United States	Retrospective cohort analysis	86969	116564	≤18 years	1 years	Standard codes for diagnosis basedon the International Classification of Diseases, 10threvision, clinical modification (ICD-10-CM).	MarketScan commercial claims database (IBM)	Sex and age
L.U. Ivert	2021	Swedish	Population-based case–control study	104 832	1022435	34.9 (17.8)years	/	International Classification of Diseases (ICD) codes	The National Patient Register (NPR)	Sex, age and education
Hosim Soh	2021	Korea	Retrospective cohort study	40777	9882744	≥20 years	8 years	The International Classification of Diseases,tenth revision (ICD-10), AD (L20).	The National Health Insurance (NHI) service	Age, sex, residence, smoking history, alcohol consumption, regular exercise, income, body mass index, diabetes, hypertension, and dyslipidemia
Saana Kauppi	2021	Finland	Retrospective cohort study	94975	228642	≤18 years	/	AD (ICD-10 code L20).	The Finnish Care Register for Health Care	/
Yu-Hsun Wei	2020	China	Bidirectional cohort study	240307	161228	30.8 (22.5-41.2) years	10 years	The International Classification of Diseases, 9th Revision, Clinical Modification (ICD-9-CM).	The NHI Research Database (NHIRD)	Age, sex, monthly premium, residence, comorbidities, phototherapy and systemic treatment.
Guy Shalom	2019	Israel	Cross-sectional observational study	116816	116812	＞18 years	15 years	Severity of AD was evaluated according to the prescribed treatments and healthcare utilization.	Clalit Health Services (CHS)	Age, sex, smoking status, and primary care visits
Kauppi, S	2019	Finland	Retrospective cohort study	96 066	250000	≤18 years	/	Atopic dermatitis (L20.9).	/	Sex and age
Treudler R	2018	Germany	Cross-sectionally study	372	9109	40-79 years	3 years	/	The LIFE-Adult-Study (Leipzig Research Centre for Civilization Diseases)	Sex, age, body mass index, smoking, socioeconomic status
Shanthi Narla	2018	the United States	Cross-sectional study	9290	44605	All ages	10 years	International Classification of Diseases, Ninth Revision, Clinical Modification (ICD-9-CM) codes.	The Healthcare Costand Utilization Project from the Agency for Healthcare Research and Quality wasperformed.	Age, sex,race/ethnicity, household income, insurancecoverage, number of chronic conditions, asthma,and hay fever
Jonathan I. Silverberg	2018	the United States	Cross-sectional US population-based study	496	1974	Average age 52 years	/	Patient-Oriented Scoring AD (PO-SCORAD) index (range 0−103).	The Atopic Dermatitis in America Survey	Age, sex, race, ethnicity, educationlevel, census region, household income, home ownership status, and metropolitan area using an iterative proportional fitting procedure
Alexander Egeberg	2017	Denmark	Retrospective cohort study	7937	79370	≥18 years	17 years	AD (ICD-10 L20).	The Danish National Patient Register	Age, sex, socioeconomic status, and number of dermatology visits
Chang-Ching Wei	2016	China	Retrospective cohort study	120704	241408	4.95±4.85 years	7 years	the International Classification of Diseases, 9th Revision, Clinical Modification (ICD-9-CM).	The National Health Insurance Research Database (NHIRD)	Age and sex
Yuki M. F. Andersen	2016	Denmark	Retrospective cohort study	8112	40560	42.42 (15.16)years	15 years	AD (ICD-10 code L20).	The Danish National Patient Register	Age, sex, smoking, socioeconomic status, and number of dermatologist visits
Chien-Heng Lin	2016	China	Retrospective cohort study	90	1555	≤18 years	8 years	Atopic dermatitis ((ICD-9 code:691.8).	The National Health Re_x0002_search Institutes	Sex and age
Jochen Schmitt	2015	Germany	Retrospective cohort study	49847	605968	≤40 years	6 years	International Statistical Classification of Diseases, Tenth Revision [ICD-10]).	A pseu_x0002_donymized population-based administrative health care database	Age,sex,socioeconomic status and local health care
Lung-Chi Wu	2014	China	Retrospective cohort study	41950	167800	34.71 (23.79) years	10 years	Patients diagnosed with ICD-9-CM code of 691.8.	The National Health Insurance Research Database(NHIRD)	Age,gender, atopic disease, other autoimmune disease, and numberof healthcare visits to establish magnitudes of associationsbetween individual diseases and AD
